# Supplementary material for: Evidence of Pyrimethamine and Cycloguanil Analogues as Dual Inhibitors of Trypanosoma brucei Pteridine Reductase and Dihydrofolate Reductase
Source: Pharmaceuticals (Basel). 2021 Jun 30;14(7):636. doi: 10.3390/ph14070636 (PMC8308740; doi:10.3390/ph14070636)
Supplement: Supplementary file 1 [file pharmaceuticals-14-00636-s001.zip]

Archive with 1 entries (1 files):
- pharmaceuticals-1263286-supplementary.pdf
